# Supplementary material for: Reliance on migrant healthcare workers in the United Kingdom: A critical discourse analysis
Source: PLOS Glob Public Health. 2025 Sep 5;5(9):e0005141. doi: 10.1371/journal.pgph.0005141 (PMC12412976; doi:10.1371/journal.pgph.0005141)
Supplement: S1 Table — (XLSX) [file pgph.0005141.s001.xlsx]

## Sheet: Sheet1
Date Published	Publisher	Title of Article
2021-06-20	Sunday Times	Dido Harding: End NHS reliance on foreigners; Harding: Staff NHS with Britons
2021-06-21	Guardian	Dido Harding's pledge to cut overseas NHS staff is a kick in the teeth
2021-06-21	Daily Mail	Cheaper Tests would cut New Variant Risk
2021-06-21	Daily Star Online	GMB's Adil Ray accused of 'turning into Piers Morgan' during fiery clash with guest
2021-06-21	Daily Star Online	GMB's Susanna Reid fumes at government minister as she grills him over Covid travel
2021-06-21	The Mirror	Where are the workers?
2021-06-22	The Herald (Glasgow)	Harding has picked the wrong NHS battle
2021-06-22	The Independent	England's top nurse says NHS should continue to recruit staff from overseas
2021-06-22	The Evening Standard (London)	It doesn't matter where NHS staff were born; The Reader Your letters
2021-06-22	The Mirror	Early Reminder
2021-06-22	The Independent	We must never allow this government to divide us with their 'culture wars'
2021-06-23	The Times (London)	The NHS deserves better than Dido Harding;A poor record in charge of TalkTalk and Test and Trace is no preparation for running a healthcare system in crisis
2021-06-23	The Mirror	Don't give dodo Dido the top job
2021-06-23	The Northern Echo	Why it is insulting to talk of ending the NHS' "reliance" on foreign workers
2021-06-25	The Independent	Dido Harding is wrong - the NHS would cease to function without foreign-born staff
2021-06-26	Daily Mail	How can this serial failure be favourite to run nhs?
2021-07-04	Sunday Times	Javid vetoes Dido for top job at NHS;The new health secretary has ruled out the divisive former head of Test and Trace as he draws a line under the Hancock era
2021-07-05	The Independent	What's the best birthday gift the NHS could get? More capacity
2021-07-15	The Daily Telegraph	A hymn to the dedication of migrants serving our NHS; Last night on television
2021-07-16	The Herald (Glasgow)	Cutting overseas aid shows moral bankruptcy of Tories
2021-06-22	Asian Voice	Asian workers betrayed
2021-06-24	Eastern Eye	Vow to end NHS reliance on foreign staff criticised
2021-06-22	Socialist Worker	NHS workers speak out—Tory Harding wants racist health service
2021-06-22	Kent Online	International recruitment of NHS staff vital part of health service – top nurse
2021-07-06	The BMJ	Partha Kar: Let’s avoid the trap of division
2021-06-21	The BMJ	Labour calls for transparency in appointment of new head of NHS England
2021-06-21	NursingNotes	Potential new NHS chief’s pledge to make the ‘NHS less reliant on foreigners’ met with backlash
2021-06-20	BMA Press Release	NHS would not survive without the contribution of overseas healthcare workers, BMA says
2021-07-07	GPOnline	Viewpoint: International staff play a vital role in the NHS
2021-06-21	BDA Press Release	BDA praises skilled professionals from around the world who choose to work in the NHS
2021-06-22	Nursing Times	CNO hails ongoing contribution of overseas nurses on Windrush Day
2021-06-20	The Times (London)	Dido Harding: Make NHS less reliant on foreigners
2021-06-20	daily mail	Dido Harding vows to end NHS reliance on foreign doctors and nurses
2021-06-21	The London Economic	Thousands come together to show Dido Harding they 'value all NHS staff'
2021-06-22	The Evening Standard (London)	International recruitment of NHS staff vital part of health service-top nurse
2021-06-22	workpermit.com	Making NHS less reliant on UK immigration met with backlash
2021-06-29	myhealthcarerecruit.com via linkedin	England’s CNO says international recruitment of NHS staff is a vital part of health service
2021-06-24	Metro	Child refugee who became NHS doctor says vow to cut foreign staff is dangerous
2021-06-21	nursing notes	potential new NHS chiefs pledge to make the NHS less reliant on foreigners met with backlash
2021-06-20	indy100	Anger as former Test and Trace boss Dido Harding reportedly wants NHS to end its ‘reliance on foreigners’
2021-06-21	Morning star online	Dido Harding accused of xenophobia over foreign doctor pledge
2021-06-20	The London economic	Dido Harding vows to end NHS reliance on foreign workers
2021-06-24	The new European	Dido Harding’s NHS job hunt must sink without (test and) trace
2021-06-24	Novara media	Arise Sir Dido, Britain’s Newest Culture Warlord
2021-06-22	The Spectator	Should Dido Harding really run NHS England?
2021-06-21	Healthcare leader	BMA: NHS must retain overseas staff rather than end reliance on ‘foreign’ staff
2021-06-21	UnHerd	In defence of political appointments
2021-06-21	Express	'Calm down - you're turning into Piers Morgan' Edwina Currie hits back at 'emotional' Adil
