# Supplementary material for: Reliance on migrant healthcare workers in the United Kingdom: A critical discourse analysis
Source: PLOS Glob Public Health. 2025 Sep 5;5(9):e0005141. doi: 10.1371/journal.pgph.0005141 (PMC12412976; doi:10.1371/journal.pgph.0005141)
Supplement: S1 Data — (XLSX) [file pgph.0005141.s002.xlsx]

## Sheet: Data list
Date	Publisher	Title	Quotes/Excerpts from ZA	Quotes/Excerpts from EN
2021-06-20	Sunday Times	Dido Harding: End NHS reliance on foreigners;Harding: Staff NHS with Britons	Baroness Harding of Winscombe has vowed to end England's reliance on foreign doctors and nurses hief executive of Europe's biggest employer responsible for clearing the list of people awaiting treatment and surgery Conservative peer her testing programme was condemned as ineffective and a waste of billions of pounds "prevailing orthodoxy" in government that it is better to import medical professi…	" vowed to end England's reliance on foreign doctors" "condemned as ineffective " Her candidacy is controversial. "a waste of billion" "expected to argue" "better to import medical professionals from overseas and benefit from the investment of other countries because of the huge cost of training a doctor" "steps she has so far resisted." "her divisive public reputation" "defended her record" "Har…
2021-06-20	The Times (London)	Dido Harding: Make NHS less reliant on foreigners	ospitals and GP practices have relied on an army of professionals born or trained outside the UK st majority of doctors and nurses are homegrown NHS would quickly run into trouble. "I don't know how we or any other NHS trust would cope," eye-catching vision for the NHS believes that the UK should become self-sufficient when it comes to healthcare workers Recruiting trained staff from abroad was t…	as for first article, with the additions: eye-catching vision UK should become self-sufficient when it comes to healthcare workers, and indeed that the country should be exporting talent - not importing it. Accomplishing such a goal would be no mean feat. Recruiting trained staff from abroad was the only way to keep the service open without breaking the exchequer during the 1950s and 1960 The who…
2021-06-20	daily mail	dido harding vows to end nhs reliance on foreign doctors and nurses	owing to end the NHS's reliance on foreign doctors and nurses if she becomes head of the health service in England ending the 'prevailing orthodoxy' that staff are better sourced from abroad part of her pitch to take over Lady Harding penned a report admitting that the NHS must 'increase international recruitment in the short to medium term' Mr Hancock said The people plan spells out how we need …	she would also be a hugely controversial choice amid criticism it has been seen as cheaper to recruit from abroad rather than train people up in this country A recruitment drive to attract the brightest and best doctors, nurses, and clinical staff from overseas.' continued poor performance of what was meant to be a 'world-beating' Lady Harding was heavily criticised during her stint in charge of …
2021-06-21	Guardian	Dido Harding's pledge to cut overseas NHS staff is a kick in the teeth	In her public campaign forthe NHS England top job, Harding is using 170,000 crucial, exhausted workers as political pawns Jenny McGee was originally from New Zealand, and Luis Pitarma from Portugal. Both risked their lives to work on Britain’s Covid frontline, and the prime minister later marvelled at the dedication with which they watched over him “every second of the night”. her pitch for the j…	"fighting for breath" "undying gratitude." "risked their lives" words are cheap; it’s action that counts. fresh from presiding over the chaos of track and trace, her audacious application to follow that by taking over the running of the NHS in England. pledge to stop relying on overseas-born doctors and nurses and train British-born replacements instead. Short of stringing up a banner reading “Go…
2021-06-21	Daily Mail	CHEAPER TESTS WOULD CUT NEW VARIANT RISK'	The baroness has vowed to challenge the prevailing orthodoxy' that it is better to import doctors and nurses from foreign countries than to train them in the UK, which is expensive and time-consuming. More than one in ten NHS staff are not British and the health service relies heavily on foreign-born nurses. It is facing a staffing crisis with 90,000 vacancies. Baroness Harding believes these sho…	series of fiascos better to import doctors and nurses from foreign countries than to train them in the UK, which is expensive and time-consuming. Baroness Harding believes these should be filled by British-born workers,
2021-06-21	Daily Star Online	GMB's Adil Ray accused of 'turning into Piers Morgan' during fiery clash with guest	discuss the importance of foreign workers joining the NHS discussing reports Baroness Dido Harding aims to end NHS reliance on foreign doctors and nurses. Currie agreed with the claims and insisted the NHS should rely less on immigrant NHS workers, only for Adil to praise the hard work done by foreign doctors and nurses. "I find it quite disgusting really, this is Britain," he said, referring to …	passionate debate took a heated turn. discussing reports Baroness Dido Harding aims to end NHS reliance on foreign doctors and nurses. praise the hard work done by foreign doctors and nurses. "I find it quite disgusting really, this is Britain," "Who do you actually mean by saying ‘our own'?" UK health system is "dependent" on overseas workers,
2021-06-21	Daily Star Online	GMB's Susanna Reid fumes at government minister as she grills him over Covid travel	A second then agreed, slamming the MP and writing: "They were indeed brilliant. @KwasiKwarteng was a disgrace, trying to brush o questions with ‘I’ve answered this before’ and then defending Dido Harding’s comments on NHS staffing!"
2021-06-21	The London Economic	Thousands come together to show Dido Harding they 'calue all NHS staff'	“I hope the NHS staff here on Twitter see this thread and feel the appreciation they deserve," a Labour County Councillor said after reading the heart-warming replies. Thousands of people have come together after Dido Harding allegedly vowed to end NHS reliance on “foreign” doctors and nurses. “Anyone treated by ‘foreign’ NHS staff? “Millions of us have been. Let’s share this so Dido knows we val…	Thousands come together to show Dido Harding they ‘value all NHS staff’ “I hope the NHS staff here on Twitter see this thread and feel the appreciation they deserve.” her grandfather would be the first to be “absolutely appalled” by Dido Harding’s latest comments. “To be honest I don’t ask the nationality of those who treat me as it’s not relevant. But I’m very happy to have been treated by peopl…
2021-06-21	The Mirror	Where a re are the workers?;JOBS CRISIS: F : FIRMS CRYING OUT FOR RECRUITS Bosses face worst staffing shortages in two decades	Despite shortages, she would reportedly challenge the "prevailing orthodoxy" that it is wise to hire medical professionals from overseas.	The pandemic worsened an already chronic shortage of nurses. Despite shortages, she would reportedly challenge the prevailing orthodoxy that it is wise to hire medical professionals from overseas.
2021-06-22	The Evening Standard (London)	International recruitment of NHS staff vital part of health service-top nurse	Ruth May said overseas recruitment has ‘helped tomake the NHS the success that itis today’. International recruitment is a “vital part” of the NHS combination of international recruitment and domestically trained medics have “helped to make the NHS the success that it is today”. It comes after it was reported that Dido Harding said she would aim to end NHS reliance on foreign medics if appointed …	International recruitment is a “vital part” of the NHS combination of international recruitment and domestically trained medics have “helped to make the NHS the success that it is today”. reported that Dido Harding said she.. health service colleagues and our patients have benefited from the skills of health and care professionals drawn from more than 200 nationalities. International recruitment …
2021-06-22	The Herald (Glasgow)	Harding has picked the wrong NHS battle	BLOODY foreigners, eh? Coming here, saving lives, stitching our wounds. literally can't live without them. pop at NHS workers after more than a year of pandemic-fuelled gratitude for the UK's doctors and nurses. Out and out telling staff they're not wanted seems a batty leap. If this leak is accurate and a fair reflection of what she intends, then to what crowd is Dido Harding pitching? end NHS E…	it seems extraordinary that anyone involved in politics would take a pop at NHS workers after more than a year of pandemic-fuelled gratitude for the UKs doctors and nurses. Can’t live with them, and literally can’t live without them. Coming here, saving lives, stitching our wounds. the health service are well used to the institution being used as a political football, booted around the pitch by a…
2021-06-22	The Independent	England's top nurse says NHS should continue to recruit staff from overseas	England’s chief nurse has said international recruitment to help fill NHS staff shortages should continue just days after reports Ruth May said the health service was at its best when its workforce reflected the community it serves. Her post was made to mark Windrush Day Harding would make ending the reliance on overseas workers in the NHS a key part of her pitch “have benefitted from the skills …	suggested Baroness Dido Harding wanted to end the practice heavily criticised It is also increasing the number of training places in the UK after years of under investment that sees tens of thousands of applicants turned away each year.
2021-06-22	The Evening Standard (London)	It doesn't matter where NHS staff were born; The Reader Your letters	first doctors in the UK who died from coronavirus were Dr Amged el-Hawrani, Dr Adel el-Tayar and Dr Habib Zaidi. vowed "to end the NHS reliance on foreign doctor and nurses"	AMONG the first doctors in the UK who died vowed to end the NHS reliance seriously flawed test and trace the most wasteful and inept public spending programme Defensive and tin-eared, subject of much froth and fury
2021-06-22	The Mirror	EARLY REMINDER	Good on Good Morning Britain presenter Adil Ray for challenging the dog whistle racism that the NHS should end its reliance on foreign workers. all those relentless in their pursuit of a hostile environment will doubtless patronise us with praise for the Caribbeans arriving in the Sixties and their contributions to this country. Then tomorrow (or maybe even today) they'll be back to ignoring the …	challenging the dog whistle racism all those relentless in their pursuit of a hostile environment will doubtless patronise us with praise for the Caribbeans arriving in the Sixties and their contributions to this country. uncomfortable truths. They’ll continue ignoring the scandal
2021-06-22	The Independent	We must never allow this government to divide us with their 'culture wars'	Dido Harding announced she would ensure there were fewer “foreign” doctors and nurses in the NHS	blames the fight for racial equality for the lack of achievement by white working-class children. half-century of devastation visited on working-class The Tories love white working-class children so much they tried to deny them free school meals three times last year ludicrous claim that institutional racism did not exist Harding announced she would ensure there were fewer “foreign” doctors and n…
2021-06-22	workpermit.com	Making NHS less reliant on UK immigration met with backlash	‘make the NHS less reliant on foreign workers’ has been met with a huge backlash. made a pledge to make the NHS less reliant on the UK immigration system 14% of NHS staff are non-British, with a large proportion of workers arriving from Ireland, India and the Philippines. has faced scathing criticism over her plans. Retired nurse and President of All Pakistan Nurses Association APNA-U, Zeba Arif,…	Huge backlash. beleaguered COVID Test and Trace programme, no other experience in healthcare scathing criticism over her plans. crass but downright disgraceful and deeply disrespectful.” sublimely unaware of the sacrifices ‘foreign’ healthcare professionals have made just to be employed! have to pay an immigration health surcharge of £470 per person per year,” Baroness Harding’s words were ‘extre…
2021-06-23	The Times (London)	The NHS deserves better than Dido Harding;A poor record in charge of TalkTalk and Test and Trace is no preparation for running a healthcare system in crisis	end the NHS's reliance on the 14 per cent of doctors and nurses who were born overseas. Most people know a family member or friend who has been saved by one of the 170,000 health professionals from abroad, including the prime minister, who was looked after by nurses from New Zealand and Portugal when he caught Covid. My youngest son, who had emergency surgery as a baby when he contracted meningoc…	outdated, expensive, divisive, populist in the wrong way and based on a flawed analysis of what the country needs next. Dido Harding could be more problematic clever and brave as a jockey on the racecourse. she has proved to be inept, wooden spoon for worst customer Inexperienced but energetic Despite Hardings lack of training Her failure to predict a surge in demand for tests as schools and univ…
2021-06-23	The Mirror	Don't give dodo Dido the top job	Dr Amged El-Hawrani and Dr Adil El Tayar were the first doctors to die of Covid-19. Some 15 months on from their sacrifice and Tory life peer Dido Harding has vowed "to end the NHS reliance on foreign doctors and nurses" should she get the job as next head of the NHS. In stark contrast to the exemplary service given by all NHS workers during the pandemic,	allegedly thinks already proved her ineptitude mind boggles cronyism that exists at the heart of this government, cabal of toadies sitting around the Cabinet table pretending to know what they’re doing. The sooner we are rid of them, the better. from their sacrifice incompetent Dido stark contrast to the exemplary service Dodgy Dido. How better to destroy the NHS - which has been the Tory gamepla…
2021-06-23	The Northern Echo	Why it is insulting to talk of ending the NHS' "reliance" on foreign workers	contribution of those from the Commonwealth to the service of this country is well attested. The tragic deaths of each of these – and many others subsequently – highlighted the enormous contribution made by women and men from across the world to our National Health Service ather shocking answer came last week in comments by Dido Harding, the Conservative peer who has applied to become the head of…	The contribution of those from the Commonwealth to the service of this country is well attested.
2021-06-25	The Independent	Dido Harding is wrong - the NHS would cease to function without foreign-born staff	she wants to "make the NHS less reliant on foreigners". when she talks about "foreigners". Around 170,000 of the 1.28 million NHS staff working in the UK are on a visa; it takes up to 10 years to qualify for permanent residency in the UK. Many of these staff members have trained at UK medical schools and universities. Others have been actively recruited from countries that can ill afford to lose …	who Dido Harding is speaking about when she talks about “foreigners” without their skills and dedication, the NHS would cease to function. international colleagues and & “homegrown” staff work side-by-side. NHS is a multicultural workplace; Dido Harding’s words exhibit xenophobia, woefully underfunded sowing division in the NHS workforce making our international colleagues feel unwelcome, every s…
2021-06-26	Daily Mail	HOW CAN THIS SERIAL FAILURE BE FAVOURITE TO RUN NHS?	most 500 hostile and sometimes deeply misogynistic comments, branding her a selfish arrogant xenophobe' a cancer in modern society', a hypocritical Right-wing toad', and so on. promise to challenge the prevailing orthodoxy' that it's better to recruit NHS staff from overseas have gone down like the proverbial lead balloon. It's a daft thing to say when one in seven of the roughly 1.3 million peop…	led to disaster labelled most inept public spending programme ever inexorable rise highly ambitious but incompetent managers who somehow avoid the sack, no matter how badly they perform, skedaddle Commons select committee greeted this act of patronage by remarking on her complete lack of experience' in healthcare shackles of coronavirus. Harding's organisation has failed to make a measurable diff…
2021-06-29	myhealthcarerecruit.com via linkedin	Englands CNO says international recrutiment of NHS staff is a vital part of health service	has said that the combination of international recruitment and domestically trained medics have "helped to make the NHS the success that it is today". would make ending the reliance on overseas workers in the NHS a key part of her pitch “have benefitted from the skills of health and care professionals drawn from more than 200 nationalities. International recruitment has always been, and should co…	NHS England has endowed millions in helping to bring more nurses and midwives to the UK International recruitment has always been, and should continue to be, a vital part of the NHS, starting with some of the hundreds of passengers of the HMT Empire Windrush
2021-07-04	Sunday Times	Javid vetoes Dido for top job at NHS;The new health secretary has ruled out the divisive former head of Test and Trace as he draws a line under the Hancock era	x	-
2021-07-05	The Independent	What's the best birthday gift the NHS could get? More capacity	no mention of harding	Look back with pride buoyed by the perseverance and tenacity of my colleagues
2021-07-15	The Daily Telegraph	A hymn to the dedication of migrants serving our NHS; Last night on television	Harding pledged to end the NHS's reliance on foreign doctors and nurses NHS was "a system that needed them but didn't always want them".	It is no secret that our health service was rescued in the 1960s by the arrival of nurses from the Caribbean, and doctors from India and Pakistan, and that many more nationalities sustain it today. a winning pitch. "a system that needed them but didn't always want them". The GPs who lived in fear of violence. Foreign workers ended up in the less salubrious neighbourhoods whispered intensity, unco…
2021-07-16	The Herald (Glasgow)	Cutting overseas aid shows moral bankruptcy of Tories	Harding wanted to end NHS England's reliance on doctors and nurses born overseas and the resulting stooshie. Dismissing anti-racist action, undermining foreign-born medical staff, developing hostile immigration policies, and now cutting foreign aid - all against a Brexit backdrop	clunking misstep in perception of public tolerance. insular and insecure, punishing new many cruelties, and her mob believe Governments failure to support those players; anti-racism campaigning, shows Johnson and Patel missed the mood. the leak that Dido Harding wanted to end NHS England&#39;s reliance on doctors and nurses born overseas and the resulting stooshie. undermining foreign-born medica…
2021-06-22	Asian Voice	ASIAN WORKERS BETRAYED	Dido Harding on vowing to send off foreigners from the NHS, is Britain headed towards another Windrush scandal? now being threatened in a racist and irresponsible attack by Tory peer Baroness Dido Harding who has "vowed to end England's reliance on foreign doctors and nurses if she becomes the next head of the NHS." aroness Harding of Winscombe would challenge the “prevailing orthodoxy" in govern…	Legend has it, that many people who arrived in the UK on that day went on to experience racism and discrimination Thousands of frontline workers who came to the UK from different countries and paid with their lives during the pandemic are now being threatened in a racist and irresponsible attack by Tory peer Baroness Dido Harding that it is better to import medical professionals from overseas and…
2021-06-24	Eastern Eye	Vow to end NHS reliance on foreign staff criticised	warned that the NHS will not survive without the contribution of overseas staff, a life peer was vowing apparently pledged to make the NHS less reliant challenge the “prevailing orthodoxy” in government that staff are better sourced from abroad Reacting to the claims, British Medical Association (BMA) council chair Dr Chaand Nagpaul said the NHS would not survive without the contribution of overs…	HEALTHCARE leaders have warned that the NHS will not survive without the contribution of overseas staff Non-UK staff played a "critical role" in supporting the health service demeaned the contributions (of overseas medics)" Foreign vs indigenous is a discriminatory and devious way to describe cultural relationships and does not bode well for multicultural global Britain "With serious staffing sho…
2021-06-22	Socialist Worker	NHS workers speak out—Tory Harding wants racist health service	How dare Dido Harding, the would-be boss of the NHS, attack tens of thousands of “foreign” health workers working in Britain? failed Test and Trace tsar chimed with those racists who think staff from outside Britain are ­inferior. insult to doctors, nurses, healthcare assistants, porters and domestics that risked their health to provide care during the pandemic. “She seems to think that the NHS d…	How dare Dido Harding, the would-be boss of the NHS, attack tens of thousands of “foreign" health workers failed Test and Trace tsar Said this week end the service's reliance Her remarks chimed with those racists who think staff from outside Britain are inferior. an insult to doctors, nurses, healthcare assistants, porters and domestics that risked their health She seems to think that the NHS doe…
2021-06-22	Kent Online	International recruitment of NHS staff vital part of health service – top nurse	International recruitment is a “vital part” of the NHS, England’s top nurse has said. Dido Harding said she would aim to end NHS reliance on foreign medics inception of the NHS in 1948, the same year that passengers of HMT Empire Windrush disembarked at the Port of Tilbury, health service colleagues and our patients have benefitted from the skills of health and care professionals drawn from more …	was reported that Dido Harding put her hat in the ring as a potential replacement
2021-06-24	Metro	Child refugee who became NHS doctor says vow to cut foreign staff is dangerous	He has never lost sight of the compassion shown to him by this country, which granted him asylum and gave him the opportunity to give something back in return. Tory peer, and former head of the Test and Trace scheme, has come under fire after vowing to challenge the ‘prevailing orthodoxy’ that it is better to import medical professionals from overseas, the Times reports. was described as ‘crass’ …	malaria-ridden refugee camp difficult decision compassion shown to him by this country, which granted him asylum and gave him the opportunity to give something back in return. shocked by Baroness Dido Harding's pledge feels 'insulted' at suggestions foreign doctors are something that needs to be cut 'It's part of the big narrative of anti-migration and specifically anti-refugees which is really d…
2021-06-21	nursing notes	potential new nhs chiefs pledge to make the nhs less reliant on foreigners met with backlash	former head of the heavily criticised Test and Trace programme and Conservative peer, has pledged to ensure the NHS would be less reliant on foreign doctors and nurses NHS workers have today hit back at the Baroness’s implication that the NHS would be better off being less reliant on a foreign workforce. “On behalf of overseas nurses who have contributed selflessly to the National Health Service,…	heavily criticised failed Test and Trace programme, Baroness Harding has no prior experience in healthcare NHS workers have today “hit back” homegrown staff, we would need greater investment in our schools, a living bursary, a substantial restorative pay rise and an end to the privatisation she has been a part of."
2021-06-20	indy100	Anger as former Test and Trace boss Dido Harding reportedly wants NHS to end its ‘reliance on foreigners’	under fire after The Sunday Times reported that she wants to end the NHS’ “reliance on foreigners” challenge the government view that it is better to encourage medical professionals to come to the UK from overseas because of the huge cost of training a doctor. TWITTER PRO QUOTES	wants to challenge the government view that it is better to encourage medical professionals to come to the UK from overseas because of the huge cost of training a doctor. UK should end its reliance on Harding
2021-06-21	Morning star online	Dido Harding accused of xenophobia over foreign doctor pledge	xenophobic dog-whistling” leader of the failed test-and-trace system says she wants to challenge the “prevailing orthodoxy” triggered a backlash from healthcare professionals and migrants’ rights campaigners. “Migrant NHS workers risked their lives to keep our country going during the pandemic and this is Dido Harding’s response?” “We need better pay, conditions and respect for our NHS workers — …	“xenophobic dog-whistling” failed test-and-trace system “We need better pay, conditions and respect for our NHS workers — regardless of where they were born” It is difficult to think of a worse appointment than Baroness Harding.”
2021-06-20	The london economic	Dido Harding vows to end NHS reliance on foreign workers	plans to challenge the “prevailing orthodoxy” in government that it is better to import medical professionals from overseas.	the former head of the much-maligned Test and Trace service her leadership of the government’s testing programme has been harshly criticised as ineffective
2021-06-24	The new european	Dido Harding’s NHS job hunt must sink without (test and) trace	disturbing to read...pledged to “end the NHS’s reliance on foreigners”.	the ongoing adventures of Dido Harding, the person whose talent for failing up is so extraordinary,
2021-06-24	Novara media	Arise Sir Dido, Britain’s Newest Culture Warlord	vow to end the NHS’s “reliance” on foreign-born workers. betrays the complete lack of historical understanding that permeates many claims in the Conservative-led culture wars. isn’t just impractical, but literally makes no sense from a historical perspective. designed to stir up fear, anxiety and resentment, Dido Harding has joined the long line of Tory culture war generals,	the Conservative government has perfected the art of putting inept people in vital roles and allowing them to drive policy via ideology, The UK healthcare system has always been reliant on migrant workers, even prior to the creation of the NHS,
2021-06-22	The Spectator	Should Dido Harding really run NHS England?	will end England’s reliance on foreign doctors and nurses From an ethical point of view, there’s a solid argument that the NHS should make adequate national provision to train staff, as opposed to recruiting from countries with smaller economies and less well-funded health services. ounter-argument, however, that international recruitment helps those countries by providing those who return to the…	From an ethical point of view, there's a solid argument that the NHS should make adequate national provision to train staff, as opposed to recruiting from countries with smaller economies and less well-funded health services. There is also a counter-argument, however, that international recruitment helps those countries by providing those who return to their country of origin with valuable experi…
2021-06-21	Healthcare leader	BMA: NHS must retain overseas staff rather than end reliance on ‘foreign’ staff	said she would end the NHS’s reliance on foreign doctors and nurses Dr Chaand Nagpaul said that non-UK doctors, nurses and healthcare workers continue to play an ‘invaluable’ and ‘critical role’ in supporting the NHS during the pandemic. ‘With serious staffing shortages within the NHS, we must be doing all we can to attract and retain hardworking doctors and healthcare workers both from overseas …	the NHS 'would not survive' without the contribution of overseas healthcare workers, and that those staff members should be celebrated. non-UK doctors, nurses and healthcare workers continue to play an 'invaluable' and 'critical role' in supporting the NHS during the pandemic.
2021-06-21	The post	In defence of political appointments	that the Health Service be weaned off its reliance on foreign staff. having the political dimension of senior public sector posts acknowledged is a healthy democratic development. ‘Competence’ and ‘experience’ are not neutral concepts. in raw political terms there is no immigration more popular than Health Service immigration.	There may be a principled case for not poaching skilled professionals from other countries that also need them, but in raw political terms there is no immigration more popular than Health Service immigration.
2021-06-21	Express	'Calm down - you're turning into Piers Morgan' Edwina Currie hits back at 'emotional' Adil	“disgusting” by some of the comments Edwina Currie had made and she hit back by telling him to “calm down” and to not “turn into Piers Morgan”. We ought to be looking at how we use the staff we do train, why we aren’t able to employ as many of our own, doctors why people leave the NHS, whether we can patch up skills for people already working in the NHS, like going from nursing to being a nurse p…	"And as soon as somebody comes to this country to work here, they are British! "This idea talking about 'our own', who are 'own our?' Was my father a migrant, was he 'our own?' We are all 'our own!'
2021-07-06	The BMJ	Partha Kar: Let’s avoid the trap of division	outcry erupted over comments by Dido Harding, Baroness Harding of Winscombe has vowed to end England’s reliance on foreign doctors and nurses if she becomes the next head of the NHS . . . Harding, 53, would challenge the ‘prevailing orthodoxy’ in government that it is better to import medical professionals from overseas and benefit from the investment of other countries because of the huge cost o…	Yet somehow the term raises divides in an NHS that has always depended, and will continue to depend, on staff born outside the UK, however much it tries to increase local recruitment. Having divisive narratives fuels an unnecessary divide—“foreigner” or “local”—when we’ve always been one NHS family, whether or not a small minority like it.
2021-06-21	The BMJ	Labour calls for transparency in appointment of new head of NHS England	free from the cronyism that has existed over the past year.” Dido Harding, faced criticism following comments she made about the NHS workforce. According to the Sunday Times, the former head of NHS Test and Trace wants to challenge the “prevailing orthodoxy” in government that it is better to recruit medical staff from overseas rather than train them in the UK.1 Responding to the comments on Twit…	Infectious diseases consultant Sanjay Bhagani said on Twitter,3 “I am a ‘foreigner’Dido Harding and extremely proud of what I have contributed to the NHS. It’s a shame that you don’t appreciate what makes the NHS tick, and makes it the world class health service that it is.”
2021-06-21	NursingNotes	Potential new NHS chief’s pledge to make the ‘NHS less reliant on foreigners’ met with backlash	faced heavy criticism after pledging to make the health service less reliant on foreign workers. former head of the heavily criticised Test and Trace programme and Conservative peer, has pledged to ensure the NHS would be less reliant on foreign doctors and nurses NHS workers have today hit back at the Baroness’s implication that the NHS would be better off being less reliant on a foreign workfor…	"She appears to be inhabiting a parallel universe and seems sublimely unaware of the sacrifices 'foreign' healthcare professionals have had made just to be employed!
2021-06-20	BMA Press Release	NHS would not survive without the contribution of overseas healthcare workers, BMA says	"Non-UK doctors, nurses and healthcare workers have and continue to played a critical role in supporting the NHS, and their contribution to saving lives and caring for patients during the pandemic has been invaluable. "With serious staffing shortages within the NHS, we must be doing all we can to attract and retain hardworking doctors and healthcare workers both from overseas and within the UK as…	similar to 56
2021-07-07	GPOnline	Viewpoint: International staff play a vital role in the NHS	NHS would not be able to function urrent head of NHS Test and Trace Baroness Dido Harding said she wanted to make the NHS less reliant on foreign doctors and nurses this sadly echo the racist statements we are increasingly hearing from patients.	As a 'foreign' doctor myself, comments like this sadly echo the racist statements we are increasingly hearing from patients. These include things like: 'I want to be seen by a white doctor' or 'Why don't you go back to where you came from'. 'Foreigner' comments make international healthcare workers sound like a burden on the NHS and completely undermine their contributions
2021-06-21	BDA Press Release	BDA praises skilled professionals from around the world who choose to work in the NHS	“Baroness Harding’s reported promise to “end the reliance on foreign doctors and nurses” fails to recognise the central role that health and care professionals from outside the UK have played in the NHS throughout its history. We are very fortunate that skilled allied health professionals, doctors, nurses, carers, administrators, porters and many more from around the world choose to come to the U…	We are very fortunate that skilled allied health professionals, doctors, administrators, porters and many more from around the world choose to come to the UK to treat and care for us.
2021-06-22	Nursing Times	CNO hails ongoing contribution of overseas nurses on Windrush Day	“important contribution to the NHS workforce” international recruitment of nurses and other healthcare workers should remain a priority s May today expressed her appreciation for nurses, midwives and other health professionals from around the world who each made an important contribution to the NHS. comes amid backlash to reports in the national media that Baroness Dido Harding has vowed to end E…	same as artilce 11
